# Supplementary material for: Sonication-Assisted Method for Decellularization of Human Umbilical Artery for Small-Caliber Vascular Tissue Engineering
Source: Polymers (Basel). 2021 May 22;13(11):1699. doi: 10.3390/polym13111699 (PMC8196986; doi:10.3390/polym13111699)
Supplement: Supplementary file 1 [file polymers-13-01699-s001.zip]

Archive with 1 entries (1 files):
- polymers-1203362-supplementary.pdf
